# Supplementary material for: Challenges in Diagnosis and Management of Pneumoperitoneum Associated with Pneumatosis Cystoides Intestinalis in Children: A Systematic Review
Source: J Clin Med. 2025 Sep 14;14(18):6479. doi: 10.3390/jcm14186479 (PMC12470710; doi:10.3390/jcm14186479)
Supplement: Supplementary file 1 [file jcm-14-06479-s001.zip]

Archive with 1 entries (1 files):
- jcm-3808490-supplementary.pdf
